# Supplementary material for: Effects of a 10-Week Wushu Program on Static, Dynamic, and Dual-Task Balance and Physical Fitness in Preschool Children
Source: Sports (Basel). 2026 Jul 7;14(7):286. doi: 10.3390/sports14070286 (PMC13417158; doi:10.3390/sports14070286)
Supplement: Supplementary file 1 [file sports-14-00286-s001.zip]

Archive with 1 entries (1 files):
- sports-4369573-supplementary.pdf
